# Supplementary material for: A 6-Year Update on the Diversity of Methicillin-Resistant Staphylococcus aureus Clones in Africa: A Systematic Review
Source: Front Microbiol. 2022 May 3;13:860436. doi: 10.3389/fmicb.2022.860436 (PMC9113548; doi:10.3389/fmicb.2022.860436)
Supplement: Supplementary Table 2 — Sequence types and corresponding allele profiles used for clustering analysis. [file Table_2.XLS]

## Sheet: Table S2
Supplementary Table S2: Sequence types and corresponding allele profiles used for goeBURST analysis
ST	arcC	aroE	glpF	gmk	pta	tpi	yqiL	Clonal Complex
1	1	1	1	1	1	1	1	CC1
69	1	28	1	1	1	1	1	CC1
772	1	1	1	1	22	1	1	CC1
349	1	1	1	37	1	5	53	CC1
363	1	1	1	1	12	4	1	CC1
390	1	1	1	53	1	1	1	CC1
884	1	147	1	1	1	1	1	CC1
891	1	1	1	1	108	1	1	CC1
914	13	1	1	1	113	1	40	CC1
6083	12	1	1	480	11	1	338	CC1
6575	3	1	1	314	1	1	1	CC1
6591	3	1	598	8	1	1	1	CC1
6775	3	1	1	8	1	11	1	CC1
913	13	152	1	1	113	1	40	CC1
5	1	4	1	4	12	1	10	CC5
105	1	4	1	4	12	1	28	CC5
2629	1	4	1	4	12	284	10	CC5
143	1	65	1	4	12	63	10	CC5
373	1	4	1	49	12	1	10	CC5
518	1	4	75	4	12	1	10	CC5
650	81	4	1	4	12	1	10	CC5
826	1	4	1	4	103	1	54	CC5
920	1	4	1	4	115	1	10	CC5
1044	2	3	1	1	12	1	10	CC5
1307	1	4	1	5	12	1	10	CC5
1416	1	215	1	4	12	1	10	CC5
1510	1	4	1	4	12	4	28	CC5
1618	1	490	1	4	12	1	10	CC5
1730	1	4	1	4	12	1	180	CC5
1837	1	4	247	4	12	1	10	CC5
2000	4	4	1	4	12	11	3	CC5
2070	1	233	1	4	12	1	2	CC5
2217	1	318	1	4	12	1	10	CC5
2394	1	4	1	157	12	1	10	CC5
2585	1	4	1	4	281	1	10	CC5
3018	1	4	127	4	12	1	10	CC5
4065	151	31	215	34	175	180	169	CC5
4322	1	4	467	1	11	1	3	CC5
4326	272	616	543	190	268	499	537	CC5
4638	520	4	215	34	175	180	169	CC5
6307	12	4	1	306	12	1	3	CC5
6408	1	4	1	506	12	1	10	CC5
7	5	4	1	4	4	6	3	CC7
849	5	4	1	4	101	6	3	CC7
943	5	4	1	4	116	6	3	CC7
1046	5	4	1	4	4	5	2	CC7
1485	5	4	1	4	4	6	39	CC7
2110	5	4	1	4	15	6	3	CC7
2183	5	4	275	4	4	6	3	CC7
2327	5	4	1	179	4	6	3	CC7
2833	5	4	114	4	4	6	3	CC7
2991	5	4	377	4	4	6	3	CC7
8	3	3	1	1	4	4	3	CC8
72	1	4	1	8	4	4	3	CC8
239	2	3	1	1	4	4	3	CC8
241	2	3	1	1	4	4	30	CC8
612	3	3	1	1	4	88	83	CC8
789	3	4	1	4	4	6	3	CC8
4705	2	3	1	1	4	4	183	CC8
5635	445	3	549	279	64	497	306	CC8
158	2	3	1	1	4	4	2	CC8
187	3	3	1	68	4	4	3	CC8
226	19	477	1	1	12	1	11	CC8
238	2	3	1	1	4	4	1	CC8
250	3	3	1	1	4	4	16	CC8
336	3	73	1	12	4	4	16	CC8
372	2	3	1	1	4	73	30	CC8
519	2	9	1	1	4	4	3	CC8
576	3	3	1	1	4	19	3	CC8
626	6	3	1	12	4	4	16	CC8
674	3	3	1	1	4	4	87	CC8
724	2	3	1	1	4	47	3	CC8
778	93	3	1	1	4	5	3	CC8
844	3	51	1	1	4	4	3	CC8
984	7	6	1	5	4	4	3	CC8
1425	2	3	1	1	4	88	3	CC8
1508	3	227	1	1	4	4	3	CC8
1762	3	57	233	66	191	191	188	CC8
1769	3	3	1	1	192	4	3	CC8
1958	3	3	1	1	4	226	3	CC8
2132	229	3	1	1	4	4	3	CC8
2205	12	3	1	1	4	1	3	CC8
2266	242	3	1	1	4	4	3	CC8
2662	46	75	1	1	13	68	60	CC8
3007	3	3	1	1	334	4	3	CC8
3190	1	3	1	1	1	4	3	CC8
3300	3	3	1	1	4	4	2	CC8
3586	3	3	522	1	4	4	3	CC8
4982	101	497	1	1	4	4	3	CC8
15	13	13	1	1	12	11	13	CC15
1535	13	13	1	1	81	11	13	CC15
56	13	19	1	1	12	11	13	CC15
169	13	13	1	1	16	11	13	CC15
332	44	2	1	1	12	11	29	CC15
796	13	13	1	75	12	11	13	CC15
871	13	13	1	1	1	1	13	CC15
941	13	13	1	1	12	122	13	CC15
959	13	13	1	1	12	4	13	CC15
1002	122	13	1	1	12	11	13	CC15
1038	13	13	1	1	127	11	13	CC15
1445	13	13	1	120	12	11	13	CC15
1513	13	13	1	2	1	11	13	CC15
20	4	9	1	8	1	10	8	CC20
389	4	9	1	8	1	75	8	CC20
513	4	9	1	8	1	78	8	CC20
775	4	9	105	8	1	10	8	CC20
799	4	9	1	8	1	10	2	CC20
1134	4	9	1	8	1	142	8	CC20
1423	4	9	1	8	1	173	8	CC20
1470	4	9	1	8	1	10	10	CC20
1921	4	9	1	8	1	10	218	CC20
22	7	6	1	5	8	8	6	CC22
4121	7	3	1	5	8	8	6	CC22
337	363	6	1	5	8	8	6	CC22
498	7	59	1	5	8	77	6	CC22
524	7	6	1	5	71	5	6	CC22
970	7	159	1	5	8	8	6	CC22
1037	7	59	1	5	8	8	6	CC22
1095	134	6	1	5	8	8	6	CC22
1117	7	6	1	5	135	8	6	CC22
1947	1	6	1	5	8	8	64	CC22
1955	215	6	1	5	8	8	6	CC22
2031	7	6	1	5	8	229	6	CC22
2037	7	296	1	5	8	8	6	CC22
2950	7	6	1	5	8	8	359	CC22
3113	7	6	1	5	350	8	6	CC22
3735	7	6	1	5	8	8	463	CC22
3738	7	6	1	5	8	8	464	CC22
4284	1	6	1	5	8	8	582	CC22
30	2	2	2	2	6	3	2	CC30
36	2	2	2	2	3	3	2	CC30
39	2	2	2	2	2	2	2	CC30
535	2	2	1	2	6	3	2	CC30
42	8	2	2	11	2	2	2	CC30
49	14	16	11	2	13	12	14	CC30
50	16	16	12	2	13	13	15	CC30
452	2	2	2	5	6	3	2	CC30
558	2	2	2	2	78	3	2	CC30
560	2	2	80	2	6	3	2	CC30
603	2	112	2	2	6	84	2	CC30
607	2	2	89	2	6	3	2	CC30
808	2	14	2	2	6	3	2	CC30
811	2	2	2	48	6	3	10	CC30
817	97	2	2	2	2	2	2	CC30
819	2	2	2	77	6	3	2	CC30
821	2	2	2	2	2	2	416	CC30
847	2	46	24	2	2	2	2	CC30
936	2	45	2	6	2	2	2	CC30
962	2	2	2	2	6	3	111	CC30
975	2	161	2	2	6	3	2	CC30
977	2	2	2	2	6	3	113	CC30
992	8	2	2	91	6	3	13	CC30
2958	2	2	2	2	6	320	2	CC30
5870	2	2	2	2	6	545	2	CC30
45	10	14	8	6	10	3	2	CC45
508	10	40	8	6	10	3	2	CC45
320	10	13	8	6	10	3	2	CC45
411	10	14	8	1	1	3	2	CC45
608	10	14	8	6	85	3	2	CC45
820	10	142	8	6	10	3	2	CC45
1023	10	14	133	6	10	3	2	CC45
1081	10	14	8	6	10	3	121	CC45
1199	8	19	17	4	9	10	2	CC45
1211	10	14	165	6	10	3	2	CC45
1394	10	14	8	117	10	3	2	CC45
1664	10	237	8	6	10	3	2	CC45
1745	10	40	8	6	10	16	2	CC45
1988	10	47	8	26	26	3	2	CC45
2228	10	14	8	4	10	3	2	CC45
2446	266	40	8	6	10	3	2	CC45
3450	10	14	8	6	10	307	2	CC45
3621	10	14	8	262	10	3	2	CC45
3723	10	14	8	6	458	3	2	CC45
5876	10	40	8	6	10	662	2	CC45
5928	10	861	8	6	10	3	2	CC45
80	1	3	1	14	11	51	10	CC80
88	22	1	14	23	12	4	31	CC80
12	1	3	1	8	11	5	11	CC80
13	1	3	1	10	11	5	11	CC80
397	1	3	1	14	11	69	10	CC80
1260	1	3	1	14	11	51	39	CC80
1931	1	3	1	14	11	221	10	CC80
2030	1	3	1	14	11	51	230	CC80
2487	1	3	1	14	11	25	10	CC80
82	22	1	14	23	12	14	31	CC88
103	22	1	14	23	12	33	31	CC88
490	22	1	14	23	8	4	31	CC88
490	22	1	14	23	8	4	31	CC88
1929	22	1	14	23	214	4	31	CC88
2141	22	1	14	2	12	4	31	CC88
3414	22	572	14	23	12	4	31	CC88
3836	22	26	14	23	12	4	31	CC88
4083	22	605	14	23	12	4	31	CC88
4864	22	1	361	23	12	4	31	CC88
93	6	64	44	2	43	55	51	CC93
354	6	79	51	47	53	70	61	CC93
479	52	79	54	18	56	32	65	CC93
1617	367	64	44	2	43	55	51	CC93
3174	6	179	12	43	49	67	393	CC93
3589	6	79	185	2	26	32	154	CC93
3730	6	66	46	2	468	50	18	CC93
5657	545	64	44	2	43	55	51	CC93
5681	6	64	768	2	43	55	51	CC93
6151	6	64	44	2	43	55	840	CC93
6152	6	64	44	2	43	697	51	CC93
97	3	1	1	1	1	5	3	CC97
25	4	1	4	1	5	5	4	CC97
26	4	1	4	1	5	5	9	CC97
28	4	1	9	1	5	5	4	CC97
422	18	1	1	2	7	5	3	CC97
742	3	131	1	1	1	5	3	CC97
1077	3	1	1	1	1	132	3	CC97
1231	4	9	1	1	1	5	3	CC97
1585	357	1	378	1	1	5	3	CC97
1975	3	1	1	1	1	11	3	CC97
2189	3	78	1	169	1	5	245	CC97
2379	93	1	1	1	1	5	3	CC97
2672	3	78	1	203	1	5	3	CC97
2992	3	1	378	1	1	5	3	CC97
3085	1	1	1	1	1	5	3	CC97
3173	18	1	1	1	1	5	392	CC97
4114	3	1	1	1	150	5	3	CC97
4120	3	261	1	37	1	5	3	CC97
5835	3	78	1	1	1	435	91	CC97
6164	3	1	1	1	1	695	3	CC97
121	6	5	6	2	7	14	5	CC121
10	8	7	6	2	9	9	7	CC121
29	6	5	17	2	7	7	5	CC121
416	6	5	6	1	7	14	18	CC121
1020	6	5	134	2	7	14	5	CC121
1244	6	194	6	2	7	17	19	CC121
1300	6	5	172	2	7	14	5	CC121
3119	18	153	260	18	7	334	5	CC121
3761	6	5	6	2	93	14	5	CC121
5636	6	5	6	281	7	48	5	CC121
152	46	75	49	44	13	68	60	CC152
1471	46	75	205	44	13	68	60	CC152
1518	46	75	207	44	13	68	60	CC152
1633	46	75	212	44	13	68	60	CC152
1831	46	75	49	152	13	68	60	CC152
2158	46	75	1	44	13	68	11	CC152
2159	46	75	49	44	13	68	13	CC152
2162	46	75	49	44	13	220	60	CC152
2164	46	75	49	44	13	3	60	CC152
140	43	37	48	19	49	26	39	CC398
398	3	35	19	2	20	26	39	CC398
3815	416	546	45	88	20	26	39	CC398
4126	3	35	19	2	20	26	560	CC398
4159	3	35	569	2	20	26	39	CC398
4160	3	35	19	2	20	26	563	CC398
4161	3	35	570	2	20	26	39	CC398
4420	3	35	19	2	542	26	39	CC398
5009	3	35	19	383	20	26	39	CC398
163	19	23	15	2	19	20	177	NA
330	22	3	1	2	10	5	29	NA
540	3	27	2	1	1	1	10	NA
593	19	23	79	1	19	20	15	NA
672	4	3	1	1	11	72	11	NA
717	1	3	1	1	11	5	11	NA
1085	132	177	12	27	13	13	15	NA
1458	3	4	202	4	4	6	3	NA
3888	19	23	15	2	19	20	473	NA
3982	4	1	4	311	5	5	4	NA
4127	3	624	184	1	1	1	10	NA
4230	3	27	1	1	247	1	10	NA
4866	3	35	6	2	19	26	2	NA
4935	19	23	15	2	19	552	652	NA
5725	19	23	15	462	19	20	15	NA
NA: Clonal complex not assigned
African MRSA STs identified in this systematic review are in red while others (n=236) were those retrieved from MLST website (http://saureus.mlst.net/)
